# Supplementary material for: ﻿Species diversity of bdelloid rotifer (Rotifera, Bdelloidea) in different areas in China, with a description of two new species
Source: Zookeys. 2025 Feb 24;1229:1–23. doi: 10.3897/zookeys.1229.113385 (PMC11876980; doi:10.3897/zookeys.1229.113385)
Supplement: XML Treatment for Adineta jinan [file zookeys.1229.113385-treatment1.xml]

<!DOCTYPE tp:taxon-treatment
  PUBLIC "-//TaxonX//DTD Taxonomic Treatment Publishing DTD v0 20100105//EN" "tax-treatment-NSO.dtd">
<tp:taxon-treatment xmlns:tp="http://www.plazi.org/taxpub"><tp:treatment-meta><kwd-group><label>Taxon classification</label><kwd>
                  <named-content content-type="kingdom">Animalia</named-content>
                </kwd><kwd>
                  <named-content content-type="order">Adinetida</named-content>
                </kwd><kwd>
                  <named-content content-type="family">Adinetidae</named-content>
                </kwd></kwd-group><mixed-citation publication-type="journal"><person-group><name><surname>Wang</surname><given-names>Wenbo</given-names></name><name><surname>Yang</surname><given-names>Yufeng</given-names></name><name><surname>Örstan</surname><given-names>Aydin</given-names></name><name><surname>He</surname><given-names>Zhili</given-names></name><name><surname>Wang</surname><given-names>Qing</given-names></name></person-group><article-title>﻿Species diversity of bdelloid rotifer (<tp:taxon-name><tp:taxon-name-part taxon-name-part-type="phylum">Rotifera</tp:taxon-name-part></tp:taxon-name>, <tp:taxon-name><tp:taxon-name-part taxon-name-part-type="superfamily">Bdelloidea</tp:taxon-name-part></tp:taxon-name>) in different areas in China, with a description of two new species</article-title><source>Zookeys</source><day>24</day><month>02</month><year>2025</year><volume>1229</volume><fpage>1</fpage><lpage>23</lpage><pub-id pub-id-type="doi">10.3897/zookeys.1229.113385</pub-id></mixed-citation></tp:treatment-meta><tp:nomenclature><label>﻿</label><tp:taxon-name>
                <object-id xmlns:xlink="http://www.w3.org/1999/xlink" content-type="arpha" xlink:type="simple">D55BC0AD-BD38-571A-8E22-E81B8199BE19</object-id>
                <tp:taxon-name-part taxon-name-part-type="genus" reg="Adineta">Adineta</tp:taxon-name-part>
                <tp:taxon-name-part taxon-name-part-type="species" reg="jinan">jinan</tp:taxon-name-part>
                <object-id xmlns:xlink="http://www.w3.org/1999/xlink" content-type="zoobank" xlink:type="simple">https://zoobank.org/57A69315-DA3D-447C-93DF-39D19090D7BA</object-id>
              </tp:taxon-name><tp:taxon-authority>Wang &amp; Yang</tp:taxon-authority><tp:taxon-status xmlns:xlink="http://www.w3.org/1999/xlink" xlink:type="simple">sp. nov.</tp:taxon-status></tp:nomenclature><tp:treatment-sec sec-type="material" id="SECID0EPBCI"><title>Material examined.</title><p><bold><italic>Holotype</italic></bold>: China • one female on permanent slide; Guangdong province, Shenzhen city, Shenzhen Fairy Lake Botanical Garden; <named-content xmlns:xlink="http://www.w3.org/1999/xlink" content-type="dwc:verbatimCoordinates" xlink:type="simple"><named-content content-type="geo-json" specific-use="{&#34;type&#34;:&#34;Point&#34;,&#34;coordinates&#34;:[114.179700,22.578600]}" id="NCID0E4BCI" xlink:type="simple">22.5786°N, 114.1797°E</named-content></named-content>; 77 m a.s.l.; collected on 5 Dec. 2021; W.B. Wang leg.; collected from leaf litter and mosses near a streamlet; SYSBM Ro-20221229-04. <bold><italic>Paratypes</italic></bold>: • two females on permanent slides; same data as for holotype; SYSBM Ro-20221229-05 and SYSBM Ro-20221229-06. All deposited in the Museum of Biology, Sun Yatsen University, Guangzhou, China.</p></tp:treatment-sec><tp:treatment-sec sec-type="Differential diagnosis" id="SECID0EFCCI"><title>Differential diagnosis.</title><p>Spurs short stubs at right angles to foot and united by a narrow ridge. A large spherical swelling present on each side of anal pseudosegment. Integument rough, has a sculpture of delicate granulation.</p></tp:treatment-sec><tp:treatment-sec sec-type="description" id="SECID0EKCCI"><title>Description.</title><p>Body of medium size, not wide, flattened. Integument transparent, rough. Interior of trunk always coloured mahogany, head and foot lighter in colour. Head trapezoid, wider in posterior part; <abbrev xmlns:xlink="http://www.w3.org/1999/xlink" xlink:title="head length" id="ABBRID0EQCCI" xlink:type="simple">HL</abbrev> 19.9–22.9% of <abbrev xmlns:xlink="http://www.w3.org/1999/xlink" xlink:title="total length" id="ABBRID0EUCCI" xlink:type="simple">TL</abbrev>, <abbrev xmlns:xlink="http://www.w3.org/1999/xlink" xlink:title="head width" id="ABBRID0EYCCI" xlink:type="simple">HW</abbrev> 69.8-100% of <abbrev xmlns:xlink="http://www.w3.org/1999/xlink" xlink:title="head length" id="ABBRID0E3CCI" xlink:type="simple">HL</abbrev>. Distal rostral lamella wide and flat, with a V-shaped notch in the middle; without sensory bristles. Five U-shaped gaps on each rake. Neck of moderate length and width, significantly narrower than posterior head; <abbrev xmlns:xlink="http://www.w3.org/1999/xlink" xlink:title="neck length" id="ABBRID0EADCI" xlink:type="simple">NL</abbrev> 12.3–16.6% of <abbrev xmlns:xlink="http://www.w3.org/1999/xlink" xlink:title="total length" id="ABBRID0EEDCI" xlink:type="simple">TL</abbrev>. Trunk vase-shaped; <abbrev xmlns:xlink="http://www.w3.org/1999/xlink" xlink:title="body width" id="ABBRID0EIDCI" xlink:type="simple">BW</abbrev> 18.8–29.2% of <abbrev xmlns:xlink="http://www.w3.org/1999/xlink" xlink:title="total length" id="ABBRID0EMDCI" xlink:type="simple">TL</abbrev>. A large spherical swelling present on each side of anal pseudosegment; <abbrev xmlns:xlink="http://www.w3.org/1999/xlink" xlink:title="rump length" id="ABBRID0EQDCI" xlink:type="simple">RL</abbrev> 13.4–14.9% of <abbrev xmlns:xlink="http://www.w3.org/1999/xlink" xlink:title="total length" id="ABBRID0EUDCI" xlink:type="simple">TL</abbrev>, <abbrev xmlns:xlink="http://www.w3.org/1999/xlink" xlink:title="rump width" id="ABBRID0EYDCI" xlink:type="simple">RW</abbrev> 84.6–127% of <abbrev xmlns:xlink="http://www.w3.org/1999/xlink" xlink:title="rump length" id="ABBRID0E3DCI" xlink:type="simple">RL</abbrev>. Wide foot of three pseudosegments, short; <abbrev xmlns:xlink="http://www.w3.org/1999/xlink" xlink:title="foot length" id="ABBRID0EAECI" xlink:type="simple">FL</abbrev> 8.8–12.3% of <abbrev xmlns:xlink="http://www.w3.org/1999/xlink" xlink:title="total length" id="ABBRID0EEECI" xlink:type="simple">TL</abbrev>, <abbrev xmlns:xlink="http://www.w3.org/1999/xlink" xlink:title="foot width" id="ABBRID0EIECI" xlink:type="simple">FW</abbrev> 64.5–104.3% of <abbrev xmlns:xlink="http://www.w3.org/1999/xlink" xlink:title="foot length" id="ABBRID0EMECI" xlink:type="simple">FL</abbrev>. Spurs short stubs at right angles to foot and united by a narrow ridge. Three stubby toes. No eyespots. Trophi, 11–14 μm long and 6–7 μm wide; dental formula 2/2 (Fig. <xref ref-type="fig" rid="F3">3</xref>).</p></tp:treatment-sec><tp:treatment-sec sec-type="comparisons" id="SECID0EUECI"><title>Comparison with other species.</title><p>There is no other known <italic><tp:taxon-name><tp:taxon-name-part taxon-name-part-type="genus" reg="Adineta">Adineta</tp:taxon-name-part></tp:taxon-name></italic> species with spurs similar to those of <italic><tp:taxon-name><tp:taxon-name-part taxon-name-part-type="genus" reg="Adineta">Adineta</tp:taxon-name-part><tp:taxon-name-part taxon-name-part-type="species" reg="jinan">jinan</tp:taxon-name-part></tp:taxon-name></italic> sp. nov. <italic><tp:taxon-name><tp:taxon-name-part taxon-name-part-type="genus" reg="Adineta">Adineta</tp:taxon-name-part><tp:taxon-name-part taxon-name-part-type="species" reg="cuneata">cuneata</tp:taxon-name-part></tp:taxon-name></italic> Milne, 1916 also has very short spurs that are widely separated, but not joined across the foot. In addition, there is a deep constriction between the pseudosegment carrying the spurs and the one before it (<xref ref-type="bibr" rid="B30">Milne 1916</xref>), which is absent in <italic><tp:taxon-name><tp:taxon-name-part taxon-name-part-type="genus" reg="Adineta">Adineta</tp:taxon-name-part><tp:taxon-name-part taxon-name-part-type="species" reg="jinan">jinan</tp:taxon-name-part></tp:taxon-name></italic> sp. nov. <xref ref-type="bibr" rid="B40">Schulte (1954</xref>: Abb. 40) and <xref ref-type="bibr" rid="B17">Haigh (1963</xref>: fig. 1A) gave brief descriptions of an <italic><tp:taxon-name><tp:taxon-name-part taxon-name-part-type="genus" reg="Adineta">Adineta</tp:taxon-name-part></tp:taxon-name></italic> variety with short spurs that were apparently curved anteriorly and which they both identified tentatively as <italic><tp:taxon-name><tp:taxon-name-part taxon-name-part-type="genus" reg="Adineta">A.</tp:taxon-name-part><tp:taxon-name-part taxon-name-part-type="species" reg="cuneata">cuneata</tp:taxon-name-part></tp:taxon-name></italic>. However, the rotifer they observed did not match the description of <italic><tp:taxon-name><tp:taxon-name-part taxon-name-part-type="genus" reg="Adineta">A.</tp:taxon-name-part><tp:taxon-name-part taxon-name-part-type="species" reg="cuneata">cuneata</tp:taxon-name-part></tp:taxon-name></italic> and may have been <italic><tp:taxon-name><tp:taxon-name-part taxon-name-part-type="genus" reg="Adineta">Adineta</tp:taxon-name-part><tp:taxon-name-part taxon-name-part-type="species" reg="jinan">jinan</tp:taxon-name-part></tp:taxon-name></italic> sp. nov. or a variety similar to it.</p></tp:treatment-sec><tp:treatment-sec sec-type="description" id="SECID0EWHCI"><title>Measurements.</title><p>See Table <xref ref-type="table" rid="T2">2</xref>.</p></tp:treatment-sec><tp:treatment-sec sec-type="distribution" id="SECID0EAICI"><title>Distribution.</title><p>The new species is known only from Shenzhen city.</p></tp:treatment-sec><tp:treatment-sec sec-type="etymology" id="SECID0EFICI"><title>Etymology.</title><p>The species is named after Jinan University, where the authors WW, Y Y, and QW work.</p></tp:treatment-sec><tp:treatment-sec><!--Section generated to contain objects referenced in tp:taxon-treatment.--><fig id="F3" position="float" orientation="portrait"><object-id xmlns:xlink="http://www.w3.org/1999/xlink" content-type="doi" xlink:type="simple">10.3897/zookeys.1229.113385.figure3</object-id><object-id xmlns:xlink="http://www.w3.org/1999/xlink" content-type="arpha" xlink:type="simple">E5F012AD-48DE-5193-BB0A-E060B997B0ED</object-id><label>Figure 3.</label><caption><p><italic><tp:taxon-name><tp:taxon-name-part taxon-name-part-type="genus" reg="Adineta">Adineta</tp:taxon-name-part><tp:taxon-name-part taxon-name-part-type="species" reg="jinan">jinan</tp:taxon-name-part></tp:taxon-name></italic> sp. nov. <bold>A</bold> creeping, ventral view <bold>B</bold> creeping, ventral view <bold>C</bold> creeping, dorsal view <bold>D</bold> head, ventral view <bold>E</bold> spurs, ventral view <bold>F</bold> spurs, ventral view.</p></caption><graphic xmlns:xlink="http://www.w3.org/1999/xlink" xlink:href="zookeys-1229-001_article-113385__-g003.jpg" position="float" orientation="portrait" xlink:type="simple" id="oo_1260141.jpg"><uri content-type="original_file" xlink:type="simple">https://binary.pensoft.net/fig/1260141</uri></graphic></fig><table-wrap id="T2" position="float" orientation="portrait"><label>Table 2.</label><caption><p>Morphological parameters of the new species.</p></caption><table id="TID0EXYAI" rules="all"><tbody><tr><th rowspan="2" colspan="1"/><th rowspan="1" colspan="2"><italic><tp:taxon-name><tp:taxon-name-part taxon-name-part-type="genus" reg="Philodina">P.</tp:taxon-name-part><tp:taxon-name-part taxon-name-part-type="species" reg="chinensis">chinensis</tp:taxon-name-part></tp:taxon-name></italic> (Tibet)</th><th rowspan="1" colspan="2"><italic><tp:taxon-name><tp:taxon-name-part taxon-name-part-type="genus" reg="Philodina">P.</tp:taxon-name-part><tp:taxon-name-part taxon-name-part-type="species" reg="chinensis">chinensis</tp:taxon-name-part></tp:taxon-name></italic> (Sichuan)</th><th rowspan="1" colspan="2"><italic><tp:taxon-name><tp:taxon-name-part taxon-name-part-type="genus" reg="Philodina">P.</tp:taxon-name-part><tp:taxon-name-part taxon-name-part-type="species" reg="chinensis">chinensis</tp:taxon-name-part></tp:taxon-name></italic> (Guizhou)</th><th rowspan="1" colspan="2"><italic><tp:taxon-name><tp:taxon-name-part taxon-name-part-type="genus" reg="Adineta">A.</tp:taxon-name-part><tp:taxon-name-part taxon-name-part-type="species" reg="jinan">jinan</tp:taxon-name-part></tp:taxon-name></italic> (Guangdong)</th></tr><tr><th rowspan="1" colspan="1">Min-Max</th><th rowspan="1" colspan="1">Mean ± SD</th><th rowspan="1" colspan="1">Min-Max</th><th rowspan="1" colspan="1">Mean ± SD</th><th rowspan="1" colspan="1">Min-Max</th><th rowspan="1" colspan="1">Mean ± SD</th><th rowspan="1" colspan="1">Min-Max</th><th rowspan="1" colspan="1">Mean ± SD</th></tr><tr><td rowspan="1" colspan="1">
                  <bold>
                    <abbrev xmlns:xlink="http://www.w3.org/1999/xlink" xlink:title="total length" id="ABBRID0EKZAE" xlink:type="simple">TL</abbrev>
                  </bold>
                </td><td rowspan="1" colspan="1">139–246</td><td rowspan="1" colspan="1">208.545 ± 31.037</td><td rowspan="1" colspan="1">218–247</td><td rowspan="1" colspan="1">231.857 ± 11.866</td><td rowspan="1" colspan="1">157–249</td><td rowspan="1" colspan="1">220 ± 25.747</td><td rowspan="1" colspan="1">202–310</td><td rowspan="1" colspan="1">274.111 ± 32.751</td></tr><tr><td rowspan="1" colspan="1">
                  <bold>
                    <abbrev xmlns:xlink="http://www.w3.org/1999/xlink" xlink:title="body width" id="ABBRID0EM1AE" xlink:type="simple">BW</abbrev>
                  </bold>
                </td><td rowspan="1" colspan="1">30–57</td><td rowspan="1" colspan="1">47.182 ± 7.561</td><td rowspan="1" colspan="1">52–59</td><td rowspan="1" colspan="1">55.286 ± 2.928</td><td rowspan="1" colspan="1">44–68</td><td rowspan="1" colspan="1">56.75 ± 7.3</td><td rowspan="1" colspan="1">55–72</td><td rowspan="1" colspan="1">63.222 ± 7.138</td></tr><tr><td rowspan="1" colspan="1">
                  <bold>
                    <abbrev xmlns:xlink="http://www.w3.org/1999/xlink" xlink:title="corona width" id="ABBRID0EO2AE" xlink:type="simple">CW</abbrev>
                  </bold>
                </td><td rowspan="1" colspan="1">31–48</td><td rowspan="1" colspan="1">39.667 ± 8.505</td><td rowspan="1" colspan="1">50–54</td><td rowspan="1" colspan="1">52 ± 2.828</td><td rowspan="1" colspan="1">43–48</td><td rowspan="1" colspan="1">45.8 ± 1.924</td><td rowspan="1" colspan="1">\</td><td rowspan="1" colspan="1">\</td></tr><tr><td rowspan="1" colspan="1">
                  <bold>
                    <abbrev xmlns:xlink="http://www.w3.org/1999/xlink" xlink:title="head length" id="ABBRID0EQ3AE" xlink:type="simple">HL</abbrev>
                  </bold>
                </td><td rowspan="1" colspan="1">26–39</td><td rowspan="1" colspan="1">31.333 ± 6.807</td><td rowspan="1" colspan="1">38</td><td rowspan="1" colspan="1">38 ± 0.000</td><td rowspan="1" colspan="1">28–35</td><td rowspan="1" colspan="1">31.8 ± 3.114</td><td rowspan="1" colspan="1">44–63</td><td rowspan="1" colspan="1">57.778 ± 6.360</td></tr><tr><td rowspan="1" colspan="1">
                  <bold>
                    <abbrev xmlns:xlink="http://www.w3.org/1999/xlink" xlink:title="head width" id="ABBRID0ES4AE" xlink:type="simple">HW</abbrev>
                  </bold>
                </td><td rowspan="1" colspan="1">31–42</td><td rowspan="1" colspan="1">37 ± 5.568</td><td rowspan="1" colspan="1">43–44</td><td rowspan="1" colspan="1">43.5 ± 0.707</td><td rowspan="1" colspan="1">33–41</td><td rowspan="1" colspan="1">36.6 ± 2.966</td><td rowspan="1" colspan="1">44–52</td><td rowspan="1" colspan="1">47.111 ± 3.219</td></tr><tr><td rowspan="1" colspan="1">
                  <bold>
                    <abbrev xmlns:xlink="http://www.w3.org/1999/xlink" xlink:title="neck length" id="ABBRID0EU5AE" xlink:type="simple">NL</abbrev>
                  </bold>
                </td><td rowspan="1" colspan="1">19–26</td><td rowspan="1" colspan="1">22.8 ± 1.932</td><td rowspan="1" colspan="1">17–25</td><td rowspan="1" colspan="1">21.286 ± 2.984</td><td rowspan="1" colspan="1">17–25</td><td rowspan="1" colspan="1">21.083 ± 2.678</td><td rowspan="1" colspan="1">32–50</td><td rowspan="1" colspan="1">41.333 ± 6.062</td></tr><tr><td rowspan="1" colspan="1">
                  <bold>
                    <abbrev xmlns:xlink="http://www.w3.org/1999/xlink" xlink:title="maximal neck width" id="ABBRID0EW6AE" xlink:type="simple">MxNW</abbrev>
                  </bold>
                </td><td rowspan="1" colspan="1">37–48</td><td rowspan="1" colspan="1">40.2 ± 3.259</td><td rowspan="1" colspan="1">39–47</td><td rowspan="1" colspan="1">42.571 ± 3.359</td><td rowspan="1" colspan="1">34–46</td><td rowspan="1" colspan="1">39.5 ± 3.503</td><td rowspan="1" colspan="1">39–48</td><td rowspan="1" colspan="1">43.889 ± 3.983</td></tr><tr><td rowspan="1" colspan="1">
                  <bold>
                    <abbrev xmlns:xlink="http://www.w3.org/1999/xlink" xlink:title="minimal neck width" id="ABBRID0EZAAG" xlink:type="simple">MinNW</abbrev>
                  </bold>
                </td><td rowspan="1" colspan="1">25–35</td><td rowspan="1" colspan="1">29.4 ± 2.875</td><td rowspan="1" colspan="1">28–36</td><td rowspan="1" colspan="1">32.571 ± 2.699</td><td rowspan="1" colspan="1">24–32</td><td rowspan="1" colspan="1">28.667 ± 2.425</td><td rowspan="1" colspan="1">29–40</td><td rowspan="1" colspan="1">34.889 ± 3.887</td></tr><tr><td rowspan="1" colspan="1">
                  <bold>
                    <abbrev xmlns:xlink="http://www.w3.org/1999/xlink" xlink:title="ramus length" id="ABBRID0E2BAG" xlink:type="simple">RaL</abbrev>
                  </bold>
                </td><td rowspan="1" colspan="1">10–17</td><td rowspan="1" colspan="1">13.4 ± 2.119</td><td rowspan="1" colspan="1">10–16</td><td rowspan="1" colspan="1">12.857 ± 2.193</td><td rowspan="1" colspan="1">10–15</td><td rowspan="1" colspan="1">13.083 ± 1.379</td><td rowspan="1" colspan="1">11–14</td><td rowspan="1" colspan="1">13.556 ± 1.014</td></tr><tr><td rowspan="1" colspan="1">
                  <bold>
                    <abbrev xmlns:xlink="http://www.w3.org/1999/xlink" xlink:title="ramus width" id="ABBRID0E4CAG" xlink:type="simple">RaW</abbrev>
                  </bold>
                </td><td rowspan="1" colspan="1">6–8</td><td rowspan="1" colspan="1">6.8 ± 0.789</td><td rowspan="1" colspan="1">6–11</td><td rowspan="1" colspan="1">8 ± 1.633</td><td rowspan="1" colspan="1">6–8</td><td rowspan="1" colspan="1">6.667 ± 0.651</td><td rowspan="1" colspan="1">6–7</td><td rowspan="1" colspan="1">6.778 ± 0.441</td></tr><tr><td rowspan="1" colspan="1">
                  <bold>
                    <abbrev xmlns:xlink="http://www.w3.org/1999/xlink" xlink:title="rump length" id="ABBRID0E6DAG" xlink:type="simple">RL</abbrev>
                  </bold>
                </td><td rowspan="1" colspan="1">11–21</td><td rowspan="1" colspan="1">17.2 ± 2.741</td><td rowspan="1" colspan="1">15–23</td><td rowspan="1" colspan="1">18.143 ± 2.854</td><td rowspan="1" colspan="1">12–24</td><td rowspan="1" colspan="1">17.000 ± 3.814</td><td rowspan="1" colspan="1">29–44</td><td rowspan="1" colspan="1">39.111 ± 4.986</td></tr><tr><td rowspan="1" colspan="1">
                  <bold>
                    <abbrev xmlns:xlink="http://www.w3.org/1999/xlink" xlink:title="rump width" id="ABBRID0EBFAG" xlink:type="simple">RW</abbrev>
                  </bold>
                </td><td rowspan="1" colspan="1">17–26</td><td rowspan="1" colspan="1">22.9 ± 2.923</td><td rowspan="1" colspan="1">22–27</td><td rowspan="1" colspan="1">24.571 ± 2.225</td><td rowspan="1" colspan="1">19–28</td><td rowspan="1" colspan="1">22.833 ± 3.040</td><td rowspan="1" colspan="1">33–47</td><td rowspan="1" colspan="1">40.778 ± 5.932</td></tr><tr><td rowspan="1" colspan="1">
                  <bold>
                    <abbrev xmlns:xlink="http://www.w3.org/1999/xlink" xlink:title="foot length" id="ABBRID0EDGAG" xlink:type="simple">FL</abbrev>
                  </bold>
                </td><td rowspan="1" colspan="1">11–24</td><td rowspan="1" colspan="1">19.4 ± 4.006</td><td rowspan="1" colspan="1">9–15</td><td rowspan="1" colspan="1">13.000 ± 2.449</td><td rowspan="1" colspan="1">10–20</td><td rowspan="1" colspan="1">14.667 ± 3.916</td><td rowspan="1" colspan="1">21–33</td><td rowspan="1" colspan="1">27.778 ± 3.768</td></tr><tr><td rowspan="1" colspan="1">
                  <bold>
                    <abbrev xmlns:xlink="http://www.w3.org/1999/xlink" xlink:title="foot width" id="ABBRID0EFHAG" xlink:type="simple">FW</abbrev>
                  </bold>
                </td><td rowspan="1" colspan="1">12–16</td><td rowspan="1" colspan="1">13.9 ± 1.595</td><td rowspan="1" colspan="1">15–20</td><td rowspan="1" colspan="1">16.714 ± 1.799</td><td rowspan="1" colspan="1">11–18</td><td rowspan="1" colspan="1">14.917 ± 1.975</td><td rowspan="1" colspan="1">20–27</td><td rowspan="1" colspan="1">23.333 ± 2.550</td></tr><tr><td rowspan="1" colspan="1">
                  <bold>
                    <abbrev xmlns:xlink="http://www.w3.org/1999/xlink" xlink:title="spur length" id="ABBRID0EHIAG" xlink:type="simple">SL</abbrev>
                  </bold>
                </td><td rowspan="1" colspan="1">5–8</td><td rowspan="1" colspan="1">6.909 ± 0.944</td><td rowspan="1" colspan="1">7–10</td><td rowspan="1" colspan="1">9 ± 1</td><td rowspan="1" colspan="1">7–10</td><td rowspan="1" colspan="1">8.083 ± 1.311</td><td rowspan="1" colspan="1">\</td><td rowspan="1" colspan="1">\</td></tr><tr><td rowspan="1" colspan="1">
                  <bold>
                    <abbrev xmlns:xlink="http://www.w3.org/1999/xlink" xlink:title="spur pseudosegment width" id="ABBRID0EJJAG" xlink:type="simple">SSW</abbrev>
                  </bold>
                </td><td rowspan="1" colspan="1">2–4</td><td rowspan="1" colspan="1">2.909 ± 0.701</td><td rowspan="1" colspan="1">4–7</td><td rowspan="1" colspan="1">5.143 ± 1.069</td><td rowspan="1" colspan="1">2–5</td><td rowspan="1" colspan="1">3.417 ± 0.9</td><td rowspan="1" colspan="1">\</td><td rowspan="1" colspan="1">\</td></tr></tbody></table></table-wrap></tp:treatment-sec><ref-list><ref id="B30"><mixed-citation xmlns:xlink="http://www.w3.org/1999/xlink" xlink:type="simple"><person-group><name name-style="western"><surname>Milne</surname><given-names>W</given-names></name></person-group> (<year>1916</year>) <article-title>On the bdelloid <tp:taxon-name><tp:taxon-name-part taxon-name-part-type="phylum">Rotifera</tp:taxon-name-part></tp:taxon-name> of South Africa. Part II.</article-title><source>Journal of Quekett Microscopical Club</source><volume>13</volume>: <fpage>149</fpage>–<lpage>184</lpage>. <ext-link xlink:href="10.5962/bhl.part.9295" ext-link-type="doi" xlink:type="simple">https://doi.org/10.5962/bhl.part.9295</ext-link></mixed-citation></ref><ref id="B40"><mixed-citation xmlns:xlink="http://www.w3.org/1999/xlink" xlink:type="simple"><person-group><name name-style="western"><surname>Schulte</surname><given-names>H</given-names></name></person-group> (<year>1954</year>) <article-title>Beiträge zur Ökologie und Systematik der Bodenrotatorien.</article-title><source>Zoologische Jahrbücher</source><volume>82</volume>: <fpage>551</fpage>–<lpage>617</lpage>.</mixed-citation></ref><ref id="B17"><mixed-citation xmlns:xlink="http://www.w3.org/1999/xlink" xlink:type="simple"><person-group><name name-style="western"><surname>Haigh</surname><given-names>SB</given-names></name></person-group> (<year>1963</year>) <article-title>The bdelloid rotifers of New Zealand.</article-title><source>Journal of Quekett Microscopical Club</source><volume>29</volume>: <fpage>161</fpage>–<lpage>70</lpage>.</mixed-citation></ref></ref-list></tp:taxon-treatment>
