# Supplementary material for: ﻿Species diversity of bdelloid rotifer (Rotifera, Bdelloidea) in different areas in China, with a description of two new species
Source: Zookeys. 2025 Feb 24;1229:1–23. doi: 10.3897/zookeys.1229.113385 (PMC11876980; doi:10.3897/zookeys.1229.113385)
Supplement: XML Treatment for Philodina chinensis [file zookeys.1229.113385-treatment2.xml]

<!DOCTYPE tp:taxon-treatment
  PUBLIC "-//TaxonX//DTD Taxonomic Treatment Publishing DTD v0 20100105//EN" "tax-treatment-NSO.dtd">
<tp:taxon-treatment xmlns:tp="http://www.plazi.org/taxpub"><tp:treatment-meta><kwd-group><label>Taxon classification</label><kwd>
                  <named-content content-type="kingdom">Animalia</named-content>
                </kwd><kwd>
                  <named-content content-type="order">Philodinida</named-content>
                </kwd><kwd>
                  <named-content content-type="family">Philodinidae</named-content>
                </kwd></kwd-group><mixed-citation publication-type="journal"><person-group><name><surname>Wang</surname><given-names>Wenbo</given-names></name><name><surname>Yang</surname><given-names>Yufeng</given-names></name><name><surname>Örstan</surname><given-names>Aydin</given-names></name><name><surname>He</surname><given-names>Zhili</given-names></name><name><surname>Wang</surname><given-names>Qing</given-names></name></person-group><article-title>﻿Species diversity of bdelloid rotifer (<tp:taxon-name><tp:taxon-name-part taxon-name-part-type="phylum">Rotifera</tp:taxon-name-part></tp:taxon-name>, <tp:taxon-name><tp:taxon-name-part taxon-name-part-type="superfamily">Bdelloidea</tp:taxon-name-part></tp:taxon-name>) in different areas in China, with a description of two new species</article-title><source>Zookeys</source><day>24</day><month>02</month><year>2025</year><volume>1229</volume><fpage>1</fpage><lpage>23</lpage><pub-id pub-id-type="doi">10.3897/zookeys.1229.113385</pub-id></mixed-citation></tp:treatment-meta><tp:nomenclature><label>﻿</label><tp:taxon-name>
                <object-id xmlns:xlink="http://www.w3.org/1999/xlink" content-type="arpha" xlink:type="simple">2221CC50-BC4C-5BE2-B0AA-CF2575F75EAB</object-id>
                <tp:taxon-name-part taxon-name-part-type="genus" reg="Philodina">Philodina</tp:taxon-name-part>
                <tp:taxon-name-part taxon-name-part-type="species" reg="chinensis">chinensis</tp:taxon-name-part>
                <object-id xmlns:xlink="http://www.w3.org/1999/xlink" content-type="zoobank" xlink:type="simple">https://zoobank.org/E59046CF-38B1-4C73-BC10-B41A61397FFC</object-id>
              </tp:taxon-name><tp:taxon-authority>Wang &amp; Örstan</tp:taxon-authority><tp:taxon-status xmlns:xlink="http://www.w3.org/1999/xlink" xlink:type="simple">sp. nov.</tp:taxon-status></tp:nomenclature><tp:treatment-sec sec-type="material" id="SECID0EJKCI"><title>Material examined.</title><p><bold><italic>Holotype</italic></bold>: China • one female on permanent slide; Sichuan province, Chengdu city, Chengdu zoo; <named-content xmlns:xlink="http://www.w3.org/1999/xlink" content-type="dwc:verbatimCoordinates" xlink:type="simple"><named-content content-type="geo-json" specific-use="{&#34;type&#34;:&#34;Point&#34;,&#34;coordinates&#34;:[104.106300,30.710400]}" id="NCID0EXKCI" xlink:type="simple">30.7104°N, 104.1063°E</named-content></named-content>; 505 m a.s.l.; collected on 6 Jul. 2019; W.B. Wang leg.; collected from leaf litter; SYSBM Ro-20221229-01. <bold><italic>Paratypes</italic></bold>: • two females on permanent slides; same data as for holotype; SYSBM Ro-20221229-02 and SYSBM Ro-20221229-03. All deposited in the Museum of Biology, Sun Yatsen University, Guangzhou, China.</p></tp:treatment-sec><tp:treatment-sec sec-type="Differential diagnosis" id="SECID0E6KCI"><title>Differential diagnosis.</title><p>Dorsal posterior border of anal pseudosegment with wavy transverse ridge of multiple knobs; posterior border of pre-anal pseudosegment with V-shaped notch.</p></tp:treatment-sec><tp:treatment-sec sec-type="description" id="SECID0EELCI"><title>Description.</title><p>Body of medium size. Rostrum of moderate length; lamella with two tiny lobes. Trochal discs wider than head but not exceeding widest part of trunk when feeding. <abbrev xmlns:xlink="http://www.w3.org/1999/xlink" xlink:title="corona width" id="ABBRID0EKLCI" xlink:type="simple">CW</abbrev> 113.6–125.6% of <abbrev xmlns:xlink="http://www.w3.org/1999/xlink" xlink:title="head width" id="ABBRID0EOLCI" xlink:type="simple">HW</abbrev>, <abbrev xmlns:xlink="http://www.w3.org/1999/xlink" xlink:title="head length" id="ABBRID0ESLCI" xlink:type="simple">HL</abbrev> 15.4–17.4% of <abbrev xmlns:xlink="http://www.w3.org/1999/xlink" xlink:title="total length" id="ABBRID0EWLCI" xlink:type="simple">TL</abbrev>. Upper lip medium height, with two distinctively separated wide lobes. Sulcus wide, without <tp:taxon-name><tp:taxon-name-part taxon-name-part-type="genus" reg="Habrotrocha"/><tp:taxon-name-part taxon-name-part-type="species" reg="ligula">ligula</tp:taxon-name-part></tp:taxon-name>. Neck stout, moderately long. Antenna long, approximately 1/2 of bearing pseudosegment width. Trunk stout; integument of trunk rough, sticky, with bark-like longitudinal ridges, covered with small papilla; <abbrev xmlns:xlink="http://www.w3.org/1999/xlink" xlink:title="body width" id="ABBRID0EDMCI" xlink:type="simple">BW</abbrev> 21.8–25.7% of <abbrev xmlns:xlink="http://www.w3.org/1999/xlink" xlink:title="total length" id="ABBRID0EHMCI" xlink:type="simple">TL</abbrev>. V-shaped notch on posterior border of pre-anal pseudosegment. Wavy transverse ridge consisting of multiple knobs on posterior border of the anal pseudosegment, no knobs on ventral side. <abbrev xmlns:xlink="http://www.w3.org/1999/xlink" xlink:title="rump length" id="ABBRID0ELMCI" xlink:type="simple">RL</abbrev>/<abbrev xmlns:xlink="http://www.w3.org/1999/xlink" xlink:title="total length" id="ABBRID0EPMCI" xlink:type="simple">TL</abbrev> 6.3–9.3%, <abbrev xmlns:xlink="http://www.w3.org/1999/xlink" xlink:title="rump width" id="ABBRID0ETMCI" xlink:type="simple">RW</abbrev>/<abbrev xmlns:xlink="http://www.w3.org/1999/xlink" xlink:title="rump length" id="ABBRID0EXMCI" xlink:type="simple">RL</abbrev> 117.4–153.3%. Foot short, of four pseudosegments; <abbrev xmlns:xlink="http://www.w3.org/1999/xlink" xlink:title="foot length" id="ABBRID0E2MCI" xlink:type="simple">FL</abbrev> 3.8–6.9% of <abbrev xmlns:xlink="http://www.w3.org/1999/xlink" xlink:title="total length" id="ABBRID0E6MCI" xlink:type="simple">TL</abbrev>; <abbrev xmlns:xlink="http://www.w3.org/1999/xlink" xlink:title="foot width" id="ABBRID0EDNCI" xlink:type="simple">FW</abbrev> 100–200% of <abbrev xmlns:xlink="http://www.w3.org/1999/xlink" xlink:title="foot length" id="ABBRID0EHNCI" xlink:type="simple">FL</abbrev>. Spurs of moderate length, peg-shaped, divergent; interspace width slightly wider than spur width; <abbrev xmlns:xlink="http://www.w3.org/1999/xlink" xlink:title="spur length" id="ABBRID0ELNCI" xlink:type="simple">SL</abbrev> 142.9–250% of <abbrev xmlns:xlink="http://www.w3.org/1999/xlink" xlink:title="spur pseudosegment width" id="ABBRID0EPNCI" xlink:type="simple">SSW</abbrev>. Four thick toes. No eyespots. Trophi, 10–16 μm long and 6–11 μm wide; dental formula 2+1/1+2. Egg oval and surface smooth, with protrusion on one side (Fig. <xref ref-type="fig" rid="F4">4</xref>).</p></tp:treatment-sec><tp:treatment-sec sec-type="comparisons" id="SECID0EXNCI"><title>Comparison with other species.</title><p>Similar to subspecies <italic><tp:taxon-name><tp:taxon-name-part taxon-name-part-type="genus" reg="Philodina">P.</tp:taxon-name-part><tp:taxon-name-part taxon-name-part-type="species" reg="rugosa">rugosa</tp:taxon-name-part><tp:taxon-name-part taxon-name-part-type="subspecies" reg="coriacea">coriacea</tp:taxon-name-part></tp:taxon-name></italic> Bryce, 1903 in the prominent ridges of the skin-folds of the trunk and shagreened integument. However, <italic><tp:taxon-name><tp:taxon-name-part taxon-name-part-type="genus" reg="Philodina">P.</tp:taxon-name-part><tp:taxon-name-part taxon-name-part-type="species" reg="rugosa">rugosa</tp:taxon-name-part><tp:taxon-name-part taxon-name-part-type="subspecies" reg="coriacea">coriacea</tp:taxon-name-part></tp:taxon-name></italic> has a straight transverse ridge on the first foot pseudosegment (<xref ref-type="bibr" rid="B1">Bryce 1903</xref>; <xref ref-type="bibr" rid="B44">Song and Kim 2000</xref>); in comparison, the transverse ridge in <italic><tp:taxon-name><tp:taxon-name-part taxon-name-part-type="genus" reg="Philodina">P.</tp:taxon-name-part><tp:taxon-name-part taxon-name-part-type="species" reg="chinensis">chinensis</tp:taxon-name-part></tp:taxon-name></italic> sp. nov. consists of knobs. In addition, <italic><tp:taxon-name><tp:taxon-name-part taxon-name-part-type="genus" reg="Philodina">P.</tp:taxon-name-part><tp:taxon-name-part taxon-name-part-type="species" reg="rugosa">rugosa</tp:taxon-name-part></tp:taxon-name></italic> has eyespots (<xref ref-type="bibr" rid="B1">Bryce 1903</xref>; <xref ref-type="bibr" rid="B44">Song and Kim 2000</xref>) that are absent in <italic><tp:taxon-name><tp:taxon-name-part taxon-name-part-type="genus" reg="Philodina">P.</tp:taxon-name-part><tp:taxon-name-part taxon-name-part-type="species" reg="chinensis">chinensis</tp:taxon-name-part></tp:taxon-name></italic> sp. nov. The dental formula of <italic><tp:taxon-name><tp:taxon-name-part taxon-name-part-type="genus" reg="Philodina">P.</tp:taxon-name-part><tp:taxon-name-part taxon-name-part-type="species" reg="rugosa">rugosa</tp:taxon-name-part></tp:taxon-name></italic> is 3/3 (<xref ref-type="bibr" rid="B1">Bryce 1903</xref>), but that of <italic><tp:taxon-name><tp:taxon-name-part taxon-name-part-type="genus" reg="Philodina">P.</tp:taxon-name-part><tp:taxon-name-part taxon-name-part-type="species" reg="chinensis">chinensis</tp:taxon-name-part></tp:taxon-name></italic> sp. nov. is 2+1/1+2.</p></tp:treatment-sec><tp:treatment-sec sec-type="description" id="SECID0EGRCI"><title>Measurements.</title><p>See Table <xref ref-type="table" rid="T2">2</xref>. The proportion data of morphological parameters in the description were obtained from the Sichuan specimens of <italic><tp:taxon-name><tp:taxon-name-part taxon-name-part-type="genus" reg="Philodina">P.</tp:taxon-name-part><tp:taxon-name-part taxon-name-part-type="species" reg="chinensis">chinensis</tp:taxon-name-part></tp:taxon-name></italic>.</p></tp:treatment-sec><tp:treatment-sec sec-type="distribution" id="SECID0E2RCI"><title>Distribution.</title><p>The new species is widely distributed in southern China. Seven specimens were documented in Chengdu city, Sichuan province. Thirteen specimens were documented in Guiyang city, Guizhou province. Thirteen specimens were documented in Lasa city, Tibet province.</p></tp:treatment-sec><tp:treatment-sec sec-type="etymology" id="SECID0EASCI"><title>Etymology.</title><p>The new species is named after the country of China, where it is widely distributed.</p></tp:treatment-sec><tp:treatment-sec><!--Section generated to contain objects referenced in tp:taxon-treatment.--><fig id="F4" position="float" orientation="portrait"><object-id xmlns:xlink="http://www.w3.org/1999/xlink" content-type="doi" xlink:type="simple">10.3897/zookeys.1229.113385.figure4</object-id><object-id xmlns:xlink="http://www.w3.org/1999/xlink" content-type="arpha" xlink:type="simple">C8EE9D3A-67F3-5A98-B61E-9592E946AD7F</object-id><label>Figure 4.</label><caption><p><italic><tp:taxon-name><tp:taxon-name-part taxon-name-part-type="genus" reg="Philodina">Philodina</tp:taxon-name-part><tp:taxon-name-part taxon-name-part-type="species" reg="chinensis">chinensis</tp:taxon-name-part></tp:taxon-name></italic> sp. nov. <bold>A</bold> feeding, dorsal view <bold>B</bold> paratype, feeding, dorsal view <bold>C</bold> holotype, creeping, dorsal view <bold>D</bold> holotype, foot, dorsal view <bold>E</bold> holotype, foot, lateral view <bold>F</bold> holotype, spur, dorsal view <bold>G</bold> holotype, toes, ventral view <bold>H</bold> trophi.</p></caption><graphic xmlns:xlink="http://www.w3.org/1999/xlink" xlink:href="zookeys-1229-001_article-113385__-g004.jpg" position="float" orientation="portrait" xlink:type="simple" id="oo_1260142.jpg"><uri content-type="original_file" xlink:type="simple">https://binary.pensoft.net/fig/1260142</uri></graphic></fig><table-wrap id="T2" position="float" orientation="portrait"><label>Table 2.</label><caption><p>Morphological parameters of the new species.</p></caption><table id="TID0EXYAI" rules="all"><tbody><tr><th rowspan="2" colspan="1"/><th rowspan="1" colspan="2"><italic><tp:taxon-name><tp:taxon-name-part taxon-name-part-type="genus" reg="Philodina">P.</tp:taxon-name-part><tp:taxon-name-part taxon-name-part-type="species" reg="chinensis">chinensis</tp:taxon-name-part></tp:taxon-name></italic> (Tibet)</th><th rowspan="1" colspan="2"><italic><tp:taxon-name><tp:taxon-name-part taxon-name-part-type="genus" reg="Philodina">P.</tp:taxon-name-part><tp:taxon-name-part taxon-name-part-type="species" reg="chinensis">chinensis</tp:taxon-name-part></tp:taxon-name></italic> (Sichuan)</th><th rowspan="1" colspan="2"><italic><tp:taxon-name><tp:taxon-name-part taxon-name-part-type="genus" reg="Philodina">P.</tp:taxon-name-part><tp:taxon-name-part taxon-name-part-type="species" reg="chinensis">chinensis</tp:taxon-name-part></tp:taxon-name></italic> (Guizhou)</th><th rowspan="1" colspan="2"><italic><tp:taxon-name><tp:taxon-name-part taxon-name-part-type="genus" reg="Adineta">A.</tp:taxon-name-part><tp:taxon-name-part taxon-name-part-type="species" reg="jinan">jinan</tp:taxon-name-part></tp:taxon-name></italic> (Guangdong)</th></tr><tr><th rowspan="1" colspan="1">Min-Max</th><th rowspan="1" colspan="1">Mean ± SD</th><th rowspan="1" colspan="1">Min-Max</th><th rowspan="1" colspan="1">Mean ± SD</th><th rowspan="1" colspan="1">Min-Max</th><th rowspan="1" colspan="1">Mean ± SD</th><th rowspan="1" colspan="1">Min-Max</th><th rowspan="1" colspan="1">Mean ± SD</th></tr><tr><td rowspan="1" colspan="1">
                  <bold>
                    <abbrev xmlns:xlink="http://www.w3.org/1999/xlink" xlink:title="total length" id="ABBRID0EKZAE" xlink:type="simple">TL</abbrev>
                  </bold>
                </td><td rowspan="1" colspan="1">139–246</td><td rowspan="1" colspan="1">208.545 ± 31.037</td><td rowspan="1" colspan="1">218–247</td><td rowspan="1" colspan="1">231.857 ± 11.866</td><td rowspan="1" colspan="1">157–249</td><td rowspan="1" colspan="1">220 ± 25.747</td><td rowspan="1" colspan="1">202–310</td><td rowspan="1" colspan="1">274.111 ± 32.751</td></tr><tr><td rowspan="1" colspan="1">
                  <bold>
                    <abbrev xmlns:xlink="http://www.w3.org/1999/xlink" xlink:title="body width" id="ABBRID0EM1AE" xlink:type="simple">BW</abbrev>
                  </bold>
                </td><td rowspan="1" colspan="1">30–57</td><td rowspan="1" colspan="1">47.182 ± 7.561</td><td rowspan="1" colspan="1">52–59</td><td rowspan="1" colspan="1">55.286 ± 2.928</td><td rowspan="1" colspan="1">44–68</td><td rowspan="1" colspan="1">56.75 ± 7.3</td><td rowspan="1" colspan="1">55–72</td><td rowspan="1" colspan="1">63.222 ± 7.138</td></tr><tr><td rowspan="1" colspan="1">
                  <bold>
                    <abbrev xmlns:xlink="http://www.w3.org/1999/xlink" xlink:title="corona width" id="ABBRID0EO2AE" xlink:type="simple">CW</abbrev>
                  </bold>
                </td><td rowspan="1" colspan="1">31–48</td><td rowspan="1" colspan="1">39.667 ± 8.505</td><td rowspan="1" colspan="1">50–54</td><td rowspan="1" colspan="1">52 ± 2.828</td><td rowspan="1" colspan="1">43–48</td><td rowspan="1" colspan="1">45.8 ± 1.924</td><td rowspan="1" colspan="1">\</td><td rowspan="1" colspan="1">\</td></tr><tr><td rowspan="1" colspan="1">
                  <bold>
                    <abbrev xmlns:xlink="http://www.w3.org/1999/xlink" xlink:title="head length" id="ABBRID0EQ3AE" xlink:type="simple">HL</abbrev>
                  </bold>
                </td><td rowspan="1" colspan="1">26–39</td><td rowspan="1" colspan="1">31.333 ± 6.807</td><td rowspan="1" colspan="1">38</td><td rowspan="1" colspan="1">38 ± 0.000</td><td rowspan="1" colspan="1">28–35</td><td rowspan="1" colspan="1">31.8 ± 3.114</td><td rowspan="1" colspan="1">44–63</td><td rowspan="1" colspan="1">57.778 ± 6.360</td></tr><tr><td rowspan="1" colspan="1">
                  <bold>
                    <abbrev xmlns:xlink="http://www.w3.org/1999/xlink" xlink:title="head width" id="ABBRID0ES4AE" xlink:type="simple">HW</abbrev>
                  </bold>
                </td><td rowspan="1" colspan="1">31–42</td><td rowspan="1" colspan="1">37 ± 5.568</td><td rowspan="1" colspan="1">43–44</td><td rowspan="1" colspan="1">43.5 ± 0.707</td><td rowspan="1" colspan="1">33–41</td><td rowspan="1" colspan="1">36.6 ± 2.966</td><td rowspan="1" colspan="1">44–52</td><td rowspan="1" colspan="1">47.111 ± 3.219</td></tr><tr><td rowspan="1" colspan="1">
                  <bold>
                    <abbrev xmlns:xlink="http://www.w3.org/1999/xlink" xlink:title="neck length" id="ABBRID0EU5AE" xlink:type="simple">NL</abbrev>
                  </bold>
                </td><td rowspan="1" colspan="1">19–26</td><td rowspan="1" colspan="1">22.8 ± 1.932</td><td rowspan="1" colspan="1">17–25</td><td rowspan="1" colspan="1">21.286 ± 2.984</td><td rowspan="1" colspan="1">17–25</td><td rowspan="1" colspan="1">21.083 ± 2.678</td><td rowspan="1" colspan="1">32–50</td><td rowspan="1" colspan="1">41.333 ± 6.062</td></tr><tr><td rowspan="1" colspan="1">
                  <bold>
                    <abbrev xmlns:xlink="http://www.w3.org/1999/xlink" xlink:title="maximal neck width" id="ABBRID0EW6AE" xlink:type="simple">MxNW</abbrev>
                  </bold>
                </td><td rowspan="1" colspan="1">37–48</td><td rowspan="1" colspan="1">40.2 ± 3.259</td><td rowspan="1" colspan="1">39–47</td><td rowspan="1" colspan="1">42.571 ± 3.359</td><td rowspan="1" colspan="1">34–46</td><td rowspan="1" colspan="1">39.5 ± 3.503</td><td rowspan="1" colspan="1">39–48</td><td rowspan="1" colspan="1">43.889 ± 3.983</td></tr><tr><td rowspan="1" colspan="1">
                  <bold>
                    <abbrev xmlns:xlink="http://www.w3.org/1999/xlink" xlink:title="minimal neck width" id="ABBRID0EZAAG" xlink:type="simple">MinNW</abbrev>
                  </bold>
                </td><td rowspan="1" colspan="1">25–35</td><td rowspan="1" colspan="1">29.4 ± 2.875</td><td rowspan="1" colspan="1">28–36</td><td rowspan="1" colspan="1">32.571 ± 2.699</td><td rowspan="1" colspan="1">24–32</td><td rowspan="1" colspan="1">28.667 ± 2.425</td><td rowspan="1" colspan="1">29–40</td><td rowspan="1" colspan="1">34.889 ± 3.887</td></tr><tr><td rowspan="1" colspan="1">
                  <bold>
                    <abbrev xmlns:xlink="http://www.w3.org/1999/xlink" xlink:title="ramus length" id="ABBRID0E2BAG" xlink:type="simple">RaL</abbrev>
                  </bold>
                </td><td rowspan="1" colspan="1">10–17</td><td rowspan="1" colspan="1">13.4 ± 2.119</td><td rowspan="1" colspan="1">10–16</td><td rowspan="1" colspan="1">12.857 ± 2.193</td><td rowspan="1" colspan="1">10–15</td><td rowspan="1" colspan="1">13.083 ± 1.379</td><td rowspan="1" colspan="1">11–14</td><td rowspan="1" colspan="1">13.556 ± 1.014</td></tr><tr><td rowspan="1" colspan="1">
                  <bold>
                    <abbrev xmlns:xlink="http://www.w3.org/1999/xlink" xlink:title="ramus width" id="ABBRID0E4CAG" xlink:type="simple">RaW</abbrev>
                  </bold>
                </td><td rowspan="1" colspan="1">6–8</td><td rowspan="1" colspan="1">6.8 ± 0.789</td><td rowspan="1" colspan="1">6–11</td><td rowspan="1" colspan="1">8 ± 1.633</td><td rowspan="1" colspan="1">6–8</td><td rowspan="1" colspan="1">6.667 ± 0.651</td><td rowspan="1" colspan="1">6–7</td><td rowspan="1" colspan="1">6.778 ± 0.441</td></tr><tr><td rowspan="1" colspan="1">
                  <bold>
                    <abbrev xmlns:xlink="http://www.w3.org/1999/xlink" xlink:title="rump length" id="ABBRID0E6DAG" xlink:type="simple">RL</abbrev>
                  </bold>
                </td><td rowspan="1" colspan="1">11–21</td><td rowspan="1" colspan="1">17.2 ± 2.741</td><td rowspan="1" colspan="1">15–23</td><td rowspan="1" colspan="1">18.143 ± 2.854</td><td rowspan="1" colspan="1">12–24</td><td rowspan="1" colspan="1">17.000 ± 3.814</td><td rowspan="1" colspan="1">29–44</td><td rowspan="1" colspan="1">39.111 ± 4.986</td></tr><tr><td rowspan="1" colspan="1">
                  <bold>
                    <abbrev xmlns:xlink="http://www.w3.org/1999/xlink" xlink:title="rump width" id="ABBRID0EBFAG" xlink:type="simple">RW</abbrev>
                  </bold>
                </td><td rowspan="1" colspan="1">17–26</td><td rowspan="1" colspan="1">22.9 ± 2.923</td><td rowspan="1" colspan="1">22–27</td><td rowspan="1" colspan="1">24.571 ± 2.225</td><td rowspan="1" colspan="1">19–28</td><td rowspan="1" colspan="1">22.833 ± 3.040</td><td rowspan="1" colspan="1">33–47</td><td rowspan="1" colspan="1">40.778 ± 5.932</td></tr><tr><td rowspan="1" colspan="1">
                  <bold>
                    <abbrev xmlns:xlink="http://www.w3.org/1999/xlink" xlink:title="foot length" id="ABBRID0EDGAG" xlink:type="simple">FL</abbrev>
                  </bold>
                </td><td rowspan="1" colspan="1">11–24</td><td rowspan="1" colspan="1">19.4 ± 4.006</td><td rowspan="1" colspan="1">9–15</td><td rowspan="1" colspan="1">13.000 ± 2.449</td><td rowspan="1" colspan="1">10–20</td><td rowspan="1" colspan="1">14.667 ± 3.916</td><td rowspan="1" colspan="1">21–33</td><td rowspan="1" colspan="1">27.778 ± 3.768</td></tr><tr><td rowspan="1" colspan="1">
                  <bold>
                    <abbrev xmlns:xlink="http://www.w3.org/1999/xlink" xlink:title="foot width" id="ABBRID0EFHAG" xlink:type="simple">FW</abbrev>
                  </bold>
                </td><td rowspan="1" colspan="1">12–16</td><td rowspan="1" colspan="1">13.9 ± 1.595</td><td rowspan="1" colspan="1">15–20</td><td rowspan="1" colspan="1">16.714 ± 1.799</td><td rowspan="1" colspan="1">11–18</td><td rowspan="1" colspan="1">14.917 ± 1.975</td><td rowspan="1" colspan="1">20–27</td><td rowspan="1" colspan="1">23.333 ± 2.550</td></tr><tr><td rowspan="1" colspan="1">
                  <bold>
                    <abbrev xmlns:xlink="http://www.w3.org/1999/xlink" xlink:title="spur length" id="ABBRID0EHIAG" xlink:type="simple">SL</abbrev>
                  </bold>
                </td><td rowspan="1" colspan="1">5–8</td><td rowspan="1" colspan="1">6.909 ± 0.944</td><td rowspan="1" colspan="1">7–10</td><td rowspan="1" colspan="1">9 ± 1</td><td rowspan="1" colspan="1">7–10</td><td rowspan="1" colspan="1">8.083 ± 1.311</td><td rowspan="1" colspan="1">\</td><td rowspan="1" colspan="1">\</td></tr><tr><td rowspan="1" colspan="1">
                  <bold>
                    <abbrev xmlns:xlink="http://www.w3.org/1999/xlink" xlink:title="spur pseudosegment width" id="ABBRID0EJJAG" xlink:type="simple">SSW</abbrev>
                  </bold>
                </td><td rowspan="1" colspan="1">2–4</td><td rowspan="1" colspan="1">2.909 ± 0.701</td><td rowspan="1" colspan="1">4–7</td><td rowspan="1" colspan="1">5.143 ± 1.069</td><td rowspan="1" colspan="1">2–5</td><td rowspan="1" colspan="1">3.417 ± 0.9</td><td rowspan="1" colspan="1">\</td><td rowspan="1" colspan="1">\</td></tr></tbody></table></table-wrap></tp:treatment-sec><ref-list><ref id="B1"><mixed-citation xmlns:xlink="http://www.w3.org/1999/xlink" xlink:type="simple"><person-group><name name-style="western"><surname>Bryce</surname><given-names>DL</given-names></name></person-group> (<year>1903</year>) <article-title>On two new species of <tp:taxon-name><tp:taxon-name-part taxon-name-part-type="genus">Philodina</tp:taxon-name-part></tp:taxon-name>.</article-title><source>Journal of Quekett Microscopical Club</source><volume>27</volume>: <fpage>523</fpage>–<lpage>530</lpage>.</mixed-citation></ref><ref id="B44"><mixed-citation xmlns:xlink="http://www.w3.org/1999/xlink" xlink:type="simple"><person-group><name name-style="western"><surname>Song</surname><given-names>MO</given-names></name><name name-style="western"><surname>Kim</surname><given-names>W</given-names></name></person-group> (<year>2000</year>) <article-title>Bdelloid rotifers from Korea.</article-title><source>Hydrobiologia</source><volume>439</volume>: <fpage>91</fpage>–<lpage>101</lpage>. <ext-link xlink:href="10.1023/A:1004181414535" ext-link-type="doi" xlink:type="simple">https://doi.org/10.1023/A:1004181414535</ext-link></mixed-citation></ref></ref-list></tp:taxon-treatment>
